# Supplementary material for: Kuwanon A Targeted YWHAB in Hepatocellular Carcinoma Cells to Inhibit the Raf/MEK/ERK Signaling Pathway
Source: Cells. 2025 Sep 23;14(19):1487. doi: 10.3390/cells14191487 (PMC12523843; doi:10.3390/cells14191487)
Supplement: Supplementary file 1 [file cells-14-01487-s001.zip]

Archive with 5 entries (5 files):
- supplementary Figure S1.tif
- supplementary Figure S2.tif
- supplementary Table S1.pdf
- Supplementary Table S2.xlsx
- supplementary Table S3.xlsx
