# Supplementary material for: Kuwanon A Targeted YWHAB in Hepatocellular Carcinoma Cells to Inhibit the Raf/MEK/ERK Signaling Pathway
Source: Cells. 2025 Sep 23;14(19):1487. doi: 10.3390/cells14191487 (PMC12523843; doi:10.3390/cells14191487)
Supplement: Supplementary file 1 [file cells-14-01487-s001.zip › Supplementary Table S2.xlsx]

## Sheet: Sheet1
Table of Correspondence between the NO. and Name of the Mulberry Active Substances
NO.	Molecule Name
L1-01	DMSO
L1-02	Dimethyl (methylenedi-4,1-phenylene)biscarbamate
L1-03	moracenin D
L1-04	limonianin
L1-05	ursolic acid
L1-06	oxyresveratrol-2-O-β-D-glucopyranoside
L2-01	kuwanon B
L2-02	Juglanin
L2-03	morin
L2-04	Kuwanon S
L2-05	Moracenin
L2-06	kuwanon Y
L3-01	sanggenol N
L3-02	moracin M-3'-O-β-D-glucopyranoside
L3-03	Oxysanguinarine
L3-04	moracin O
L3-05	morusignin L
L3-06	sanggenol L
L4-01	Mulberrin
L4-02	sanggenone D
L4-03	sanggenone C
L4-04	mulberroside C
L4-05	moracenin C
L4-06	kuwanon A
L5-01	albanol B
L5-02	sanggenol A
L5-03	7-methoxy-5,4'-dihydroxyflavanonol
L5-04	76464-71-6
L5-05	1'-Methoxy-2'-hydroxydihydromollugin
L5-06	Sitogluside
L6-01	Iristectorigenin (9CI)
L6-02	mulberranol
L6-03	Mairin
L6-04	sanggenone B
L6-05	sanguinarine
L6-06	oleanolic acid
L7-01	sanggenone N
L7-02	mulberrofuran M
L7-03	mulberrofuran G
L7-04	tectorigenin
L7-05	sanggenone M
L7-06	kuwanon H
L8-01	sanggenone H
L8-02	Moracin C
L8-03	Moracin D
L8-04	kuwanon G
L8-05	Morusinol
L8-06	3'-geranyl-3-prenyl-2',4',5,7-tetrahydroxyflavone
L9-01	cyclomulberrin
L9-02	Morusin
L9-03	(+)-Cycloolivil
L9-04	quercetin
L9-05	kuwanon D
L9-06	Kaempferol
L10-01	myrianthic acid
L10-02	Mulberrofuran C
L10-03	Sexangularetin
L10-04	Avicularin
L10-05	Glabrone
L10-06	myricetin
