# Supplementary material for: Kuwanon A Targeted YWHAB in Hepatocellular Carcinoma Cells to Inhibit the Raf/MEK/ERK Signaling Pathway
Source: Cells. 2025 Sep 23;14(19):1487. doi: 10.3390/cells14191487 (PMC12523843; doi:10.3390/cells14191487)
Supplement: Supplementary file 1 [file cells-14-01487-s001.zip › supplementary Table S3.xlsx]

## Sheet: Sheet1
The Proteins interacting with KA according to the LC-MS/MS data (Sort in order of priority)
Protein IDs	Majority protein IDs	Protein names
P31946	14-3-3 protein beta/alpha	YWHAB
P04350	Tubulin beta-4A chain	TUBB4A
P68363	Tubulin alpha-1B chain	TUBA1B
P42677;Q71UM5	Small ribosomal subunit protein eS27;Ribosomal protein eS27-like	RPS27;RPS27L
P22392;O60361	Nucleoside diphosphate kinase B;Putative nucleoside diphosphate kinase	NME2;NME2P1
P25705	ATP synthase subunit alpha, mitochondrial	ATP5F1A
P62829	Large ribosomal subunit protein uL14	RPL23
P12882	Myosin-1	MYH1
P62249	Small ribosomal subunit protein uS9	RPS16
P09493	Tropomyosin alpha-1 chain	TPM1
P06732	Creatine kinase M-type	CKM
P63316	Troponin C, slow skeletal and cardiac muscles	TNNC1
P60866	Small ribosomal subunit protein uS10	RPS20
